# Supplementary material for: Intra‐individual variation of circulating tumour DNA in lung cancer patients
Source: Mol Oncol. 2019 Aug 16;13(10):2098–106. doi: 10.1002/1878-0261.12546 (PMC6763781; doi:10.1002/1878-0261.12546)
Supplement: Supplementary file 2 — Table S2 . Mutation characteristics. [file MOL2-13-2098-s002.xlsx]

## Sheet: Ark1
	Supplemental table 2: Mutation Characteristics
	Patient ID	Tissue NGS	Allele freqency* (%)	Plasma NGS	Plasma ddPCR	Buffy coat
	1	KRAS; c.35G>T; p.G12V	26	N/A	Neg	N/A
	2	TP53; c.475_476delGC; p.A159fs	53	N/A	Neg	N/A
	3	N/A	N/A	TP53 c.818G>T p.R273L	TP53; c.818G>T p.R273L	neg
	4	TP53; c.517G>T; p.V173L;	22	N/A	TP53; c.517G>T; V173L	N/A
	5	N/A	N/A	Neg	N/A	N/A
	6	N/A	N/A	Neg	N/A	N/A
	7	TP53; c.613T>A; p.Y205N	80	N/A	TP53; c.613T>A p.Y205N	N/A
	8	KRAS; c.35G>T; p.G12V	24	N/A	KRAS; c.35G>T; G12V	N/A
	9	TP53; c.820G>T; p.V274F	16	N/A	TP53; c.820G>T; p.V274F	N/A
	10	TP53; c.880G>T; p.E294T	22	N/A	Neg	N/A
	11	KRAS; c.34G>T; p.G12C	42	N/A	Neg	N/A
		N/A: Not available
		*Allele frequency of the specific mutation in the tumour biopsy
