# Supplementary material for: Intra‐individual variation of circulating tumour DNA in lung cancer patients
Source: Mol Oncol. 2019 Aug 16;13(10):2098–106. doi: 10.1002/1878-0261.12546 (PMC6763781; doi:10.1002/1878-0261.12546)
Supplement: Supplementary file 3 — Table S3 . ddPCR results. [file MOL2-13-2098-s003.xlsx]

## Sheet: Ark1
	Supplemental Table 3: ddPCR results
	Pt ID	Sample	Gene	Mutation			Mutated DNA						Wild-type DNA						Total number of droplets		Allele frequency (AF, %)
				CDS	Amino acid		Positive droplets	Conc. (copies/ μL reaction)	CI min	CI Max	Copies/mL plasma		Positive droplets	Conc. (copies/ μL reaction)	CI min	CI Max	Copies/mL plasma				AF (%)	CI min	CI Max
	1	6	KRAS	c.35G>T	p.G12V		0	0	0	0.0691872	0		14207	384.62	373.053	396.378	25410.4		50946		N/A
		7	KRAS	c.35G>T	p.G12V		0	0	0	0.058881	0		3607	73.1128	70.7288	75.5017	4964.45		59863		N/A
		8	KRAS	c.35G>T	p.G12V		0	0	0	0.062862	0		2305	49.3843	45.7627	53.1232	3353.26		56072		N/A
		9	KRAS	c.35G>T	p.G12V		0	0	0	0.0658719	0		24010	700.563	686.381	714.612	48928.2		53510		N/A
		10	KRAS	c.35G>T	p.G12V		0	0	0	0.0588064	0		5437	111.871	108.595	115.081	7390.85		59939		N/A
	2	11	TP53	c.475_476delGC	p.A158fs		0	0	0	0.0630498	0		4136	90.4262	87.3492	93.2049	5683.94		55905		N/A
		12	TP53	c.475_476delGC	p.A158fs		0	0	0	0.0555917	0		2735	51.8746	49.9319	53.8205	3170.11		63405		N/A
		13	TP53	c.475_476delGC	p.A158fs		0	0	0	0.0592661	0		2782	56.3602	54.2675	58.4566	3351.14		59474		N/A
		14	TP53	c.475_476delGC	p.A158fs		0	0	0	0.0584591	0		2511	50.0438	48.0879	52.003	3058.23		60295		N/A
		15	TP53	c.475_476delGC	p.A158fs		0	0	0	0.0585319	0		2544	50.7804	48.2627	53.3072	2939.92		60220		N/A
	3	Buffy coat	TP53	c.818G>T	p.R273L		0	0	0	0.0670408	0		33032	1164.19	1130.27	1198.95	3.84182e+06		52577		N/A
		16	TP53	c.818G>T	p.R273L		7622	153.033	144.849	161.152	11222.5		3736	72.5274	70.2037	74.8558	5318.68		62489		67.8457	66.8857	68.7689
		17	TP53	c.818G>T	p.R273L		7494	143.409	140.164	146.662	10177.4		3500	64.8092	61.9186	67.891	4599.36		65301		68.8744	68.0139	69.7348
		18	TP53	c.818G>T	p.R273L		16706	388.521	377.77	399.139	23742.9		4931	101.958	98.8666	105.004	6230.75		59399		79.2126	78.2729	80.1392
		19	TP53	c.818G>T	p.R273L		15476	398.694	382.34	416.294	23706.1		4353	99.1824	93.0511	105.746	5897.33		53841		80.0789	79.5418	80.616
		20	TP53	c.818G>T	p.R273L		15300	405.594	399.153	412.071	24116.4		5033	118.639	115.364	121.923	7054.21		52468		77.3691	76.8105	77.9276
	4	21	TP53	c.517G>T	p.V173L		5	0.0737937	0.016974	0.16036	9.27692		1186	17.6348	16.6316	18.6389	2216.95		79716		0.416711	0.0380384	0.795383
		22	TP53	c.517G>T	p.V173L		5	0.137052	0.0481858	0.297835	7.53788		1486	41.4513	39.3455	43.5609	2279.82		42923		0.329545	0.029925	0.629165
		23	TP53	c.517G>T	p.V173L		10	0.230099	0.11456	0.405326	14.0616		1693	39.6113	37.7258	41.4998	2420.69		51134		0.577536	0.213711	0.941362
		24	TP53	c.517G>T	p.V173L		10	0.239964	0.111027	0.422705	14.6645		3678	91.735	88.7733	94.7043	5606.03		49032		0.260901	0.0962707	0.425532
		25	TP53	c.517G>T	p.V173L		8	0.179422	0.08123	0.335968	10.9647		1411	32.0765	30.0089	34.0308	1960.23		52460		0.556246	0.162513	0.949978
	7	36	TP53	c.613T>A	p.Y205N		138	2.91101	2.42542	3.39681	177.895		565	11.9642	10.978	12.9511	731.144		55841		19.5696	16.6402	22.4989
		37	TP53	c.613T>A	p.Y205N		114	2.60246	2.00488	3.20682	159.039		532	12.1944	10.8898	13.6281	745.211		51592		17.588	14.5711	20.52
		38	TP53	c.613T>A	p.Y205N		42	1.25481	0.911813	1.67472	141.568		252	7.54899	6.17314	8.94429	851.681		39399		14.253	10.243	18.263
		39	TP53	c.613T>A	p.Y205N		81	2.31181	1.51226	3.17391	127.15		529	15.1808	13.8879	16.4752	834.947		41261		13.2159	9.84508	16.5428
		40	TP53	c.613T>A	p.Y205N		50	1.78513	1.33402	2.3282	206.699		234	8.37782	7.23591	9.53805	970.064		32977		17.5651	13.1266	22.0035
	8	41	KRAS	c.35G>T	p.G12V		6	0.0435281	0.0156727	0.0929551	4.83646		3115	22.3845	21.3934	22.9507	1265.32		165285		0.194457	0.0713614	0.42326
		42	KRAS	c.35G>T	p.G12V		4	0.0321034	0.00860574	0.0808691	2.61584		2406	19.1537	18.239	19.7573	2487.16		148993		0.167609	0.0456675	0.429156
		43	KRAS	c.35G>T	p.G12V		11	0.13331	0.0641668	0.229994	8.14678		3597	42.8067	40.6591	43.4063	1560.67		100678		0.311424	0.155458	0.557249
		44	KRAS	c.35G>T	p.G12V		11	0.0850327	0.0415711	0.149004	7.42994		3205	24.5191	23.4236	25.1036	2615.97		155401		0.346803	0.17312	0.620543
		45	KRAS	c.35G>T	p.G12V		14	0.181478	0.0972852	0.298565	14.2658		1794	23.03	21.7475	23.8578	1843.35		92559		0.788007	0.430795	1.32221
	9	46	TP53	c.820G>T	p.V274F		3	0.0719004	0	0.19057	45.1945		153	3.67254	3.09074	4.25462	2308.45		49089		1.92019	0	4.21206
		47	TP53	c.820G>T	p.V274F		47	0.904067	0.329258	1.51211	60.2712		1202	23.3422	21.7468	25.0559	1556.15		61185		3.72869	1.6358	5.77234
		48	TP53	c.820G>T	p.V274F		41	0.77797	0.563047	1.0417	48.901		1680	32.3068	30.7629	33.8527	2030.71		62022		2.35144	1.63659	3.0663
		49	TP53	c.820G>T	p.V274F		42	0.923326	0.336495	1.46926	58.0376		1089	24.1779	22.7427	25.6148	1519.75		53536		3.67841	1.48345	5.62688
		50	TP53	c.820G>T	p.V274F		10	0.13	0.07	0.24	16.8235		1325	17.8	16.9	18.8	2303.53		88111		0.74	0.36464	1.39851
	10	51	TP53	c.880G>T	p.E294*		0	0	0	0.0596887	0		1810	36.6235	34.6611	38.5547	2014.29		59053		N/A
		52	TP53	c.880G>T	p.E294*		0	0	0	0.0690111	0		1313	30.6388	28.9826	32.2973	1685.13		51076		N/A
		53	TP53	c.880G>T	p.E294*		0	0	0	0.0673226	0		2027	46.4521	44.0061	48.8577	2554.87		52357		N/A
		54	TP53	c.880G>T	p.E294*		0	0	0	0.284056	0		371	35.7073	32.0793	39.3466	1963.9		12410		N/A
		55	TP53	c.880G>T	p.E294*		0	0	0	0.105954	0		1228	44.2481	41.7757	46.7257	2781.31		33268		N/A
	11	61	KRAS	c.34G>T	p.G12C		0	0	0	0.076	0		2421	63.3	60.7	65.8	3868.33		46241		N/A
		62	KRAS	c.34G>T	p.G12C		0	0	0	0.089	0		1628	49.1	39	59	3429.21		39807		N/A
		63	KRAS	c.34G>T	p.G12C		0	0	0	0.064	0		3678	81.8	68	95	5127.07		54779		N/A
		64	KRAS	c.34G>T	p.G12C		0	0	0	0.024	0		1670	13.3	12.6	13.9	3251.11		149057		N/A
		65	KRAS	c.34G>T	p.G12C		0	0	0	0.081	0		1990	54.9	50.6	59.6	3355		43638		N/A
